# Supplementary material for: Development of Synthetic mRNAs Encoding Split Cytotoxic Proteins for Selective Cell Elimination Based on Specific Protein Detection
Source: Pharmaceutics. 2023 Jan 7;15(1):213. doi: 10.3390/pharmaceutics15010213 (PMC9867180; doi:10.3390/pharmaceutics15010213)
Supplement: Supplementary file 1 [file pharmaceutics-15-00213-s001.zip]

Archive with 1 entries (1 files):
- pharmaceutics-2037278-supplementary.pdf
